# Supplementary material for: Assessment of Patient Knowledge, Awareness, and Adherence in Heart Failure in a Real-Life Setting: Insights from Data Acquired in Pharmacies
Source: J Clin Med. 2022 Feb 7;11(3):863. doi: 10.3390/jcm11030863 (PMC8837130; doi:10.3390/jcm11030863)
Supplement: Supplementary file 1 [file jcm-11-00863-s001.zip]

Archive with 1 entries (1 files):
- jcm-1527876-supplementary.pdf
